# Supplementary material for: (S)-2-(Cyclobutylamino)-N-(3-(3,4-dihydroisoquinolin-2(1H)-yl)-2-hydroxypropyl)isonicotinamide Attenuates RANKL-Induced Osteoclast Differentiation by Inhibiting NF-κB Nuclear Translocation
Source: Int J Mol Sci. 2023 Feb 21;24(5):4327. doi: 10.3390/ijms24054327 (PMC10002170; doi:10.3390/ijms24054327)
Supplement: Supplementary file 1 [file ijms-24-04327-s001.zip]

Archive with 1 entries (1 files):
- ijms-2202551-supplementary.pdf
